# Supplementary material for: Association between PET/CT Scan Findings, Treatment, and Cancer Incidence in a Cohort of AAA Patients
Source: J Clin Med. 2024 Mar 9;13(6):1569. doi: 10.3390/jcm13061569 (PMC10970866; doi:10.3390/jcm13061569)
Supplement: Supplementary file 1 [file jcm-13-01569-s001.zip]

Archive with 1 entries (1 files):
- jcm-2892929-supplementary.pdf
